# Supplementary material for: Factors influencing intermittent preventive treatment for malaria prevention among pregnant women accessing antenatal care in selected primary health care facilities of Bwari Area Council, Abuja Nigeria
Source: PLoS One. 2022 Dec 15;17(12):e0277877. doi: 10.1371/journal.pone.0277877 (PMC9754266; doi:10.1371/journal.pone.0277877)
Supplement: S2 Table — (XLSX) [file pone.0277877.s004.xlsx]

## Sheet: Sheet1
Code No.	Date	Facility	Ward	Q_1	Q_2	Q_3	Q_4	Q_5	Q_6	Q_7	Q_8	Q_9	Q_10	Q_11	Q_12	Q_13	Q_14	Q_15	Q_16	Q_17	Q_18	Q_19
BA 1	21/02/18	BarangoniPHC	Bwari Central	0	0	1	1	1	0	1	1	1	0	1	1	0	0	0	0	0	0	1
KO 2	24/01/18	Kogo PHC	Bwari Central	0	0	1	1	0	0	1	1	0	0	0	0	0	0	0	0	0	0	1
DU 3	2018-07-02	Dutshe Alhaji PHC	Dutshe	0	0	1	0	0	0	1	1	1	0	0	1	0	0	0	0	0	0	0
TO 4	13/3/2018	tokulo PHC	Igu	0	0	1	0	0	0	1	1	0	0	0	0	0	0	0	0	0	0	1
KU 5	20/5/2018	Kuduru PHC	Kuduru	0	0	1	1	0	0	1	1	1	0	0	1	0	0	0	0	0	0	1
SA GA 6	28/3/18	Sabon Gari PHC	Kuduru	0	0	1	0	0	0	1	1	0	0	0	0	0	0	0	0	0	0	1
JI 7	28/02/18	Jigo PHC	Ushafa	0	0	1	1	0	0	1	1	1	0	1	1	0	0	0	0	0	0	1
USH 8	2018-07-03	Ushafa PHC	Ushafa	0	0	1	1	0	0	1	1	1	0	1	0	0	0	0	0	0	0	1
